# Supplementary material for: Moringa as a household water purification method – community perception and pilot study in Guinea-Bissau
Source: BMC Public Health. 2022 Oct 21;22:1953. doi: 10.1186/s12889-022-14344-w (PMC9587536; doi:10.1186/s12889-022-14344-w)
Supplement: Supplementary file 2 — Additional file 2: [file 12889_2022_14344_MOESM2_ESM.xlsx]

## Sheet: Familiarization
Worksheet 1 - Familiarization with the data according to the questions
Participants	Location	Sex	Are there or are there no diseases that we can get from water	If yes, which one	Those diseases, what can they do to us	Do you know what water contamination is	Do you think that Ondame water is clean	In your opinion, is it contaminated or not	What is the cause of the contamination	The diseases we get through water, what damage can it do to us	Which of those diseases has already happened to you	How many days of work did they lose	How much did the family spend on the treatment of the sick person	Did you lose someone because of those diseases	What is the way you know to avoid getting this disease through water	What do they do at home to have clean/pure water	If yes, which one	Who does not do anything, why do not you	You who treat water, how much do you spend in terms of money	What is diarrhoea	How can you identify it	Is it normal or a sign of illness	What damage can it do to a person	Do you know Moringa (nené badadje) (moringa)	If I tell you that it can treat water, what would you think (Would it come as a surprise to you /or not)	How many litres of water do you get for your house	What do you take to get the water	How many litres do you take	What is the capacity	If I eventually give you the moringa powder (nene badadje) to put in water for 5 minutes before consumption, would you accept to do it or not	Will you still be able to do it	If by chance, you then need to buy the moringa teabag (example of the bleach). Will they accept	If yes, how much are you willing to pay	If no, why	Obs
Participants	Blim Blim	F	There are diseases that you can get through water, if you drink dirty water or water that is not well and has worms in it.	We may get diarrhoea, stomach pain	If you drink dirty water, it can sometimes give you diarrhoea	I do not know	That's why they say you should use tap water because it's normal water, whereas shallow well water is very dirty, and drinking it can cause you problems	I have no way of knowing if it is contaminated		It can happen and you don't know if it's because of the water	I had many stings in my stomach until I stopped drinking the water from the shallow well, now I only drink the water from the pump	If the stomach pain doesn't stop, you can't go to work, sometimes people can last more than a week without going to work	is a lot, sometimes we can spend more than 4 thousand, 7 thousand, 5 thousand xof is that you spend	we may have lost family members and we do not know that it is because of the water, except when it was a cholera outbreak, did we know that it was because of the water	You have to put the bleach in the water.	And in this case we are obliged to be filtering that water, but there are things inside that water that we cannot see		but since we now have water within reach and go there to fetch it, we rest from boiling .		No. we don't know	There are those that come right away with vomiting.	it's a disease. but diarrhoea is a disease	Even if I attack you just once, it already makes you feel bad	yes , we do	yes, it's a surprise	We usually don't control it. In my pot I pour a whole bowl	I carry bucket, basin and basin with lid	10 or 15 or 20 litres	in mine a 20 litre bucket does not fill my clay pot, that is left over.	just tell us, if you explain to us and if it is something to help us, we will do it because it is what we want to get rid of these diseases	yes, yes we are	if it's for sale, we will buy it	we do not know		In this interview it was possible to observe that most of the participants belong to an association and work together, that is to say they do everything in common and share things.
Participants	Blim Blim	F	use tap water, I think it would help us instead of going to get diseases		If you drink the dirty shallow well water, there are things in it that you can get that you will not notice, and after drinking it, it can cause stomach pain, chest pain, stings, among other things	we do not know	But if we get tubewell water, I don't think we will use the shallow well water	Water can be clean and contaminated		Many people here get stomach ache and we don't know the cause	yes	Sometimes I can stand still for 1 or 2 days	I went to the Bôr clinic, did analyses and paid 7 thousand, and then I was prescribed medicine that was bought and cost 18 thousand XOF.		If you get the water from the pump, you can even use that water for cooking, but if you are far from the pump, you will have to use the water from the shallow well	We filter it with a cloth, but we don't know what could be in it.		I don't boil it, but I add the bleach		No	As you go to the toilet, you vomit too	Diarrhoea is a very big disease	Diarrhoea is a very strong disease that, when it strikes you, lets you down.	We torture and use as sauce on food	yes, it is a surprise, as we have never done it and we do not even know about it and we have it here in abundance			in my case my bucket is 20 litres and is the same as my pot	20 litres fills my pot	we will accept, of course we will, we are sitting here waiting for his explanation	yes all of us	if there is any we will buy it, because we also buy the bleach . We buy bleach which is worse and we won't buy moringa	You are the ones who will tell us		In general, they think that the water from the shallow well is bad and the water from the pumps is not. The pumps have no treatment.
Participants	Blim Blim	F	Yes, we can get caught because of dirty water		Sometimes you also get a stomach pain from dirty water and you don't know it	contamination is a dirty thing or a thing that has some disease.	We drink it because there is no other alternative	That's why we're saying that we can't see what's in the water.		I was told to stop drinking the water because my stomach is swollen, it's prickly and it's always rumbling.	but with me for example it never happened, but it happened with my uncle		I spend up to 5 thousand xof		the lack of a pump is what leads us to use the water from the shallow well	We put, we all put bleach				I don't know. We don't know			If it attacks you twice your body immediately goes limp and you can't do anything.	We also use it on grilled fish when we don't have parsley.	We didn't know it could be put in water					I think everyone here is just waiting for you			Depends on how much it will be sold		It is not commun to treat the drinking water, they do when they are warned by a community health agent about a disease.
Participants	Blim Blim	F	Yeah, we can get		If you drink water that is not good, you may get diarrhoea, and if you drink water and eat something that is not good, you may vomit.		when you are seeing an open shallow well water without lid, you know right away that it is not clean	When it is taken from the source it seems to be clean.			Sometimes we get sick and we don't know if it's because of the water, but it has happened to us.				We drink because we have no other alternative, if there is a pump we would not drink, sometimes we find shallow wells on the road or in the woods and drink without knowing if someone has put something in it or not, if there is a pump it would be much better	During this time of coronavirus we put a few drops				Diarrhoea is when you get stomach ache through water. Diarrhoea even when you eat spicy food can give you diarrhoea, if you drink the water it will give you diarrhoea				yes, and sometimes we also use it as a vegetable in soups	but regarding to water we know nothing						It depends, if we have all the information we can do it, but if not it will be difficult
Participants	Blim Blim	F	some bacteria can be in the water and you do not know and you are going to drink that water and you get sick, but if you drink good water, you will not get diseases				Sometimes you have to hit the bucket very hard on top of the water in order to remove some impurities that are on top of the water, but sometimes these impurities stay in the water for a long time.	We can see clean water, but it may have some disease and we don't know it							As there is no alternative, we have to put up with it .	Yes we do, we have powder bleach and we also have liquid in drums.
Participants	Blim Blim	F	instead of going to get diseases				I have no concern with tubewell water and as we now have it within our reach and we are going to get it, and we rest from boiling	the water is always red							if there is a pump we wouldn't drink	Sometimes we also boil a little, then filter
Participants	Blim Blim	F	Yes, we can get caught because of dirty water				Just the one we ask for at school, from the tubewell is that we know it is clean								if there was a pump we wouldn't drink from the shallow well	In our house we use it, we all boil the water before drinking it
Participants	Blim Blim	F					There are many people who have stopped drinking the shallow well water because of the information received, some people say it gives them diarrhoea, others say it gives them stomach ache and others talk about chest pain								we had to buy water to drink, because there was no pump, but as we now have one, we make an effort and go there to fetch only water to drink	in the past there was no pump, we were always boiling
Participants	Blim Blim	F					The water is contaminated because we don't have the tubewells, we drink more water from the shallow well, the water from the shallow well is not good								yes, during the dry season the shallow well is dry and we do not use it and we are forced to go to the pump, only now in the rainy season the well has water	We wash the pot, take the cloth that is for that purpose, place it in the mouth of the pot and filter the water into the pot
Participants	Blom	F	there is	diarrhoea	when you are doing, your stomach gets swollen	contamination is a disease. Because if you take any water that is no good, that is dirty, you will get sick.	Ondame's water is clean	The water is red, but that happens when there is a lot of rain, it must be because of this rainwater running on the ground	rainwater		some days it happens, when you drink that water you get diarrhoea	if it is serious, it could take a week	you can spend about 5 or 6 thousand xof a day	we don't know that, someone dying and we have no idea of the cause of death	they say that water from the pump is better than water from the shallow well, even though you may get diarrhoea, they say you should put it in a pot and boil it and then put the child in the serum so that he can drink it	from the shallow well, there is water that is dirty, and if water has disease you don't have the courage not to filter it. You have to filter it until it is clean and put it in the pot	filter through the cloth	if I remember I'll do it, but if I can't remember I'll drink it like this			is when you feel that your body is not right	is a disease			ah we will also start using it		we go to the well with the basin	25 litres	depends on some take 15 litres	yes	yes we will	yes we will	for 500 xof	no, moringa is not sold here	In general, they consider that the water from the pump is safe and the water from the shallow well not
Participants	Blom	F	yes, there is		the body becomes light	is when you are ill and another person comes to assist you and can also become ill	we do not know	this year it rained a lot			there's no way of knowing if it's because of the water	If it's not serious you can take two days or so.	can even reach 8 thousand xof	sometimes the person complains of a stomach ache and we take them to hospital and then they die and we don't know what caused it	This is how they advise us in the Hospital, they say if you don't have water from the pump, you can use the shallow well and prepare it properly to give to the children and even to the adult to drink.	I put it, I have it, I put the bleach in the pot, and my son and my grandson immediately asked, hey how come the water is like this? And I told them, I put some medicine in it, and they questioned, but what medicine?		when i put the water in the pot i will not remember to put the bleach in just because i have a child			If you go to the bathroom 2 or 3 times, you will soon start to see your body getting bad.				I have never heard		we also take the pot itself		some take 20 litres	yes we are	yes we will	we will because you shown us that it can remove the bacterial	we don't know how much they can sell for afterwards		Most of them said that they treat the water with bleach, but as far as we could see, this is not true; they use the bleach when they are warned to do so by the community health agent in the field in case of any disease. It was also possible to see that they do not use the bleach because of its smell.
Participants	Blom	F	yes we can		as you have diarrhoea, you vomit and your body becomes lighter and you need water		we do not know				normally when someone is already sick and we know that someone is sick until the day they die, we don't know why	or one day	sometimes up to 10,000 xof		wash the basin and water pot thoroughly	has to be filtered		I do not do			you get all shaky				I'm hearing from you now				mine takes 10 litres	I think everyone will accept it as if there was no interest, we would not be here	yes we will do		as we never buy we have no idea		It was also possible to see that they do not use the bleach because of its smell.
Participants	Blom	F					the water from tubewell is better than from the shallow well, yes, because it is clean, while the water from the shallow well is dirty				we do not know what disease he has until the day of his death				wash and if you have any bleach, put some on because of the bug			children do not drink			you get soft without capacity				we do not have this knowledge that it is good for cleaning water								you are now talking and we are aware of his importance
Participants	Blom	F					because the water from the tubewell is in underground, well protected, nothing falls there, but from the shallow well there are many things falling into it, that's why they came to build a tubewell here.			the water from the pump we drink, the water from the shallow well, when you don't have money to go to the pump you are forced to go to the well					wash the pot well and filter the water if it is from the shallow well, the pump water is clean						I just once			we use for making soup	yes already
Participants	Blom	F					Most of the water from the shallow well has no lid, and the children go there to play.			We don't have a pump there, but we come here to get the water.					you see the bleach as they tell us to get rid of all diseases, just put a drop of bleach						even the children when they get sick and you take them to hospital they tell you that you took too long with the child, don't you know that just that day when he started having diarrhoea is the most important			we use it as a preserve (i.e. additional sauce to put on food)
Participants	Blom	F					of our tubewell is not cleaned, sometimes it gets dirty, comes out very turbid								we are already used to, we can't do without by									For toothache, I had tooth problems and used it and until today I haven't had that problem again
Participants	Blom	F					is good water								well, I for example, to tell you the truth, if I put it on today, tomorrow and the next morning I don't remember doing it again
Participants	Blom	F					it doesn't actually taste good, but sometimes it gets quite cloudy
Participants	Blom	F					sometimes the water turns very red
Participants	Blom	F					is dirty
Participants	Dorse	F	there is	well I don't know, it's you who will tell us	because it does many things in the person's body, stomach ache, diarrhoea and other things	contamination is when I have such diarrheal, vomiting and if a get visits from my colleague, he/she can get sick through my illness	We see it and consider it clean, we don't know what's in it.		we understand that it is because of the dirtness		if one gets diarrhoea one does not know if it is because of the water, because we were born and diarrhoea already existed		You spend a lot of money if it's a serious illness		but also when you go to the hospital they tell us that if you have a child with diarrhoea you are obliged to look for the water pump to give them, if you don't have the water pump the other (shallow well) one must boil	is that in the past before we had a pump, we drew water from the shallow well, but we filtered		but Ansumane (community health agent) came to tell us that the shallow well water should be dripped with bleach to drink, but I did it up to the middle and now I don't do it anymore	there are 50 xof and 500 xof drums	pangabarriga (stomach pains)	the belly begins to prickle	is a sign of illness		yes	I have never heard	I'll get it with a 25-litre bowl	I'll take a bucket	is a 10 litre bucket	mine takes 20 litres	We will accept, we will accept (generalised response in chorus)	yes we will	yes we will			Many claim that it is the lack of an alternative that leads them to drink the bad water.
Participants	Dorse	F	yes there is	I don't know either		of water is when I drink from a glass and don't wash it and another person comes to get the same glass and uses it, the bacterial that I left in the glass will pass to another person for having used it.	we put it in the basin and it is clean		because of the bugs		Sometimes you are here and then you go to Bissau and drink the water there and you say it's a different water, because you drink the water here and nothing happened, and you go to Bissau to drink another water and you get diarrhoea, that's what we say		the day before yesterday I took my son and we spent 4500 xof, just yesterday I took him again and spent 100 xof and I was told to do an analysis		even though we don't know this disease, but we have heard the name, that's why now when you put the water in the pot, you have to put the bleach in, even the cooking water you should drip and wash your hands very clean	you have to take a drop or two of bleach to drink		I'm still going there to get the tubewell water but it's too far away	yes, there are 50 and 500 xof.			because the belly is rumbling hard.		but now we all eat	we have heard that it help with blood pressure and that is why we eat it, because of the tension, but the water problem I have never heard of.		some carry bowls with lids and without lids		yes, because I get a 25-litre bowl and put it in, and what's left comes to 5 litres	I'll take it, we've seen it will help us	I'm going to do it because we've seen what it does	yes			This community has a strong presence of the diocesan community of Bissau. There is a health centre where everyone goes and there are also some community health agents who systematically pass on information to the inhabitants.
Participants	Dorse	F	These microbes, that's why the agents told us to take care of ourselves, that's why they later built the pumps (tubewell water), so that people use this water to put in their pots to drink and avoid the water from the shallow well.	we do not know			From tubewell we consider it clean, because we removed it and saw that it is clean		It's dirt that's in the well, but we have no way of doing it, we can leave the house to get the water from the pump, but if you don't have a pump nearby.				consultation is 100 xof		We use lemon drops to do what we want, I don't think there's anyone here who doesn't already know that, and we can also boil	sometimes I take this water and boil it, let it cool down and put it in the pot to avoid many things		but once we have the pump, no one is filtering water anymore				but it can kill		Moringa is also medicinal, because people use it as a sauce for food and others mix it with palm oil to make siga (typical meal in Guinea-Bissau).	we have never heard					I'll accept it as we've seen that it does		yes we will, we will buy			They say that they treat the water and put bleach or boil it, but they don't do that, they only do it when there is a warning from the health agent about the danger of a disease (e.g. cholera or covid 19)
Participants	Dorse	F	because we know there are microbes in the water.	the name of the disease is like the name of the person, but there are diseases and diseases, but we do not know the names of these diseases, but if we hear disease we have to take care			from the shallow well we have to filter		is dirtness				consultation for adults is 250 xof and for children 150 xof		sometimes there's no water in the pump, and we have to get it from the shallow well.	by bleach, or boiling or even lemon drop, or another if you have		we withdraw and drink						I sit here I have it at home, but we just eat	I think it is you who should tell us how to use it in water, because we have seen it but we don't know how to use it.					after what we have seen, we cannot refuse		we will buy (in chorus)			In this community, there is a water borehole made by an association, from where the water is pumped into a reservoir and from there it is distributed to a structure with 4 taps where the residents get their water. This water has no previous treatment and the residents have to pay to have access to this water.
Participants	Dorse	F	It is already common knowledge that we must take care of water to avoid diseases				but I heard that if someone shows you, they say a name that I don't know, if they show you what's in the water you won't accept to drink it		Sometimes when we take the water from the well there is a red-headed worm there and you know that this is dirt. Also, if you leave the water in the shallow well overnight, the next day you will see a lot of things at the bottom.						the shallow well always stays open	before we had the tubewell, we used to filter the water, but after there was the tubewell, I just wash the basin/bowl, clay pot, and lid very clean, and remove the water and put it into a clay pot and cover it on top with cloth		by slothfulness							but we don't put it in water.					something you have never seen is that you refuse to use now after seeing the bugs we will not refuse to use.		I have heard that it is sold in Bissau
Participants	Dorse	F		diarrheal, vomiting and many diseases in the water			but as nobody has ever shown it to me, I consider it clean, because I've never seen it, what you don't see you eat, what you see is that you don't eat		the shallow well is because in this rainy season, there has been a lot of rain and as the well is not concreted, this water mixed with rainwater becomes dirty						the people at the top have a pump the people at the bottom have nothing	yes we treat		but this is due to laziness, there are people who are too lazy to treat the water and drink it that way it is laziness														if you have a sick person at home you won't buy it?
Participants	Dorse	F													there are others with a pump and others who do not have one and only live with the water from the shallow well	the water, you have to treat it, because if you take the water from the shallow well and even from the pump you have to treat it, because you have children, you can be careful with the water from the basin, but children cannot.		I understand that it is clean														We will buy it and put in drinking water
Participants	Dorse	F																these things that we are talking about, the truth is to say, the water from the pot, that someone is saying if you go to the shallow well you filter it and put it in the pot, but the water from the basin is not filtered, if you come with it to put it in the house, cover the ones and leave it and go away, but as we now have the pump, if you remove that water you won't put any drop of bleach in it,…
Participants	Dorse	F
Participants	Quinsana	F	there is, because if you drink the shallow well water and then get sick, they will tell you to leave the shallow well water and use the tubewell water, but I don't know how the tubewell water is better than the shallow well water, I don't know.	I do not know	we do not know	we do not know	is not good water	when it rains that cloudy, red water will go into the well	There is a bug in the well, you take water from the well and see a red bug with a black head, if you drink this water it can cause you a lot of sickness in your body	I don't know	I don't know				we do our hygiene, we plug our well, to keep it clean	I do nothing		If someone tells you that he gets the water from the well, filters and puts it in the pot and then gets it from the basin and filters and leaves it there, he is cheating you		you suddenly get diarrhoea without knowing, but we know there are bugs	yes, because when you have diarrhoea, you become weak, so it makes you sick	Because it is a disease		we know it well	we have never heard	25 litres	we put in the basin	black 7 litre buckets, you need 3 litres to fill it up	mine is 30 litres	We don't know if someone doesn't tell you, you won't know, and as you have already informed us we will follow you and see how it goes	I will continue			we will not buy because we have here	In this community the main source of water is the shallow well, they are not in the habit of treating water for consumption, nor do they use bleach, or boil it. Even though they are aware that they can boil or use the leachate. Periodically they use the leach when there is a case of disease and there is a warning from the community health agents.
Participants	Quinsana	F	In shallow well water, there are worms, because if you take the water from the shallow well and then don't filter it to put in the basin or pot, you can drink this worm and it will make you sick.	we do not know anything	sometimes shallow well water can create diarrhoea	contamination is like when you don't do clean things at home and you have dirt and it can cause diseases in your body	it's not good water, because we don't have a tubewell		because shallow well water has dirt in it, there is a kind of worm that is normally found in wells, and if you don't take good care of the shallow well you will end up sick	I don't know	that's what I told you, if we work with the pump we would know, but here we work with the water from the shallow well				That's why they say when you are sick, it's not even necessary when you are sick, if you see that there is a pump on the other side, you should get your drinking water there and another one you can use for cooking, if you put it on the fire, this bug will die and cook with it.	we just take it out and filter it and bring it inside to the kitchen		As we do not have time for that, we are going to irrigation and in a shallow well, we drink		diarrhoea, even if it's with water from the pump, if you're going to catch it you're going to catch it anyway.	Yes, because you lose a lot of liquid in your body, you don't get sick, but you get weak.	yes		we use as living fencing, in the kitchen of chabeu meal, I also use it in the jam and put milk, jam of 4 litres	we do not know			some take 5 litres	mine is 15 litres	we will accept	if you bring it and we drink it and we notice that our health is different we will wait for another time when you come back to receive it, because we will take care of our health
Participants	Quinsana	F	For drinkngt, go to the tubewell, even if it's far away, go there and get it, even more so for those who are sick, those who are sick can't drink that water, you can't even drink it from the tubewell, but you can drink it from the caramulo (brand of bottled water).	we don't know anything		In other words, you have to be hygienic, otherwise, you will catch all kinds of diseases, but when you are hygienic you avoid various diseases because you are a clean person and so you avoid various diseases.	it's not good water, moreover it's not covered			I don't know, sometimes you get diseases and you don't know					we do not have the pump	Shallow well water not even to filter sometimes		because of tiredness and lack of time, if you leave work tired you will get water and drink it, even if you get it from the shallow well you will drink it.		diarrhoea is the most dangerous disease				we use it as a sauce for food	never heard of				15 a 30 litres	we'll accept it, because we use it as a sauce	we can yes
Participants	Quinsana	F	we know that if you do not drink good water your health will not be well, only with good water will your health be well	diarrhoea			you cannot say that in this water that we drink that is not good, as since we were born, it has been this water that we have been drinking, as we have not found any other pump (tubewell) here and this is the one, we live with									we clean our shallow wells, take out the water and filter it		If you take water from the well and put it in the basin, you will drink it, because you are thirsty.		diarrhoea is no good				we only know of it as food	Nobody likes dirt on the body, this thing we saw with the bacteria can lead you to death, but what is clean is what we are looking for, but nobody finds it and that is why many people die.				there are some that go up to 40 litres	we will not refuse	we're going to continue, but we have a lot here
Participants	Quinsana	F		stomach pain			even if covers will get dirty	when it rains that cloudy, red water will go into the well							we have no pump here in Quisana			when you're thirsty you don't think						we just eat it, as we put Knorr broth and it becomes soupy, that's what makes us want to eat, we don't know that it can prevent diseases					mine is 20 litres		it's what I was saying, we will continue because we want the good of our health
Participants	Quinsana	F					Even covered up, there's a bug								we have no other			Sometimes when you are tired due to field work you don't filter.											some people have very large pots and others have small ones, they are different		if they give it to us once and we feel it's good, even if they don't bring more we will continue to do it because we have it here
Participants	Quinsana	F													only water from the shallow well, we have no pump here
Participants	Quinsana	F											I spent a lot of money with my brother in Bissau city, our family even had to sell two cows to pay for his treatment but unfortunately he passed away		We only work with shallow wells, there is no pump to say that we are going to work with pumped water
Participants	Quinsana	F													From here all the way down, because it's a spring water and it looks like the water from the caramulo
Participants	Quita-a	F	there is	diarrhoea	it can kill	contaminated water, it is dirty water that is contaminated water	even these pumps that you are saying have dirt on the bottom	we know, this water is contaminated	this bug that contaminated is not dead	You can die, although we don't know if it's because of the water.	many cases	many days	uuhh that I don't know	yes	you have to put the bleach in the water, in 1l of water put 3 drops of bleach and if you don't have bleach you can use lemon or boil it which is much better, this way you know that this water is not contaminated because you boiled it or put the bleach in it	We filter and have a cloth to put over the pot and filter the water and the worm stays on top of the cloth, that's how we do it.	when there is no lye you have to boil		bleach I buy the 100 xof and come to put drop	is pagabarriga (diarrhoea)	we do not know	is disease		yes I do	yes it's a surprise		the basin and pour into the pot it fills up	if it's these buckets with lids, it's 10 litres	the pots come in different sizes, some are 10 and others 30 litres	yes we will accept	I will do	but they brought some bleach here and saw us offering it, but it's over now we keep buying it.	Bleach to disinfect the water, we buy for 500 xof		In this village, there was one participant who has more knowledge and we understand that this knowledge is because she is married with a nurse.
Participants	Quita-a	F	there is		if you get diarrhoea and run out of water in your body you could die	When we fetch water from the well, we should take a lid to cover the basin, because we cannot see those bugs that are normally in the water	I think it cleans	even we here are better than others		but if the water is contaminated and you have diarrhoea until you run out of fluid in your body, that is what will happen (death)	many indeed	he can go and stay in hospital and leave him there and you will always visit	when you lose the person you don't stay there to do the maths	yes we have already lost many	is to disinfect with bleach	pump, pump is nothing, if you have a shallow well you should treat it, take the bleach and put it in, 2 to 3 days you take it out and put another one in.	if you don't have the money at the time to buy bleach, you boil.		there are 50 xof		when you go to the toilet about three times, you know it's a disease	is a sign of illness		we know it	never heard of				mine is 25 litres	if you show us we'll do it	we will continue to do	we still buy	But the 50 xof is not for disinfecting water, but as we don't have the conditions that's why people use it
Participants	Quita-a	F	yes			The bacteria in the water that we can't see are the ones that give us diarrhoea, that's why you should prepare the water we drink well	We do not have good water here in Biombo.			you will die			consultation for an adult is 100 xof and for a child is 500 xof		we boil	it's this bleach they've come to show us that's helping us					the belly begins to rumble	we know it is a disease		we grind it up and use it as an additional sauce for food	we are now hearing from you				there are also 30-litre	someone will give you something that will help you and you will not accept it
Participants	Quita-a	F	yes there is			besides, this water you are saying is contaminated water, I can filter the water but this bacteria did not die	It is clean for us because we have not seen another. For us it is clean						child is 500 xof for adult 100 xof		and when it rains it gives a lot of water and sometimes the lid falls off if you don't put it in good condition	when you put it in the pot, you drip a drop of bleach								we use as condiment in fish	we have never heard.				mine is 25 litres	teach us how to do
Participants	Quita-a	F				contamination is for example, I have this cup, like now my hand is dirty or has any bacteria on it and I take that cup and put it in the water, that is contamination.	the water from that pump, some days when it pumps it comes out dirty, you have to sit down and treat it						you take it to hospital you'll spend about 5,000 xof or 7,000 xof		But if there was a pump we could avoid all this, you just have to get the water and drink it because it's not necessary to filter, but if you're tired and you arrive at night and you're thirsty, you will get it without filtering									I do it because I have chest pain and was told it is good	today is the first time I'm hearing about				some take 25 litres and others 15 litres
Participants	Quita-a	F					it turns red								I heard that the pump, that water that our grandparents had was the best water. These pumps came to help, but the well water compared to the pump water, the well water can take a long time, even if it takes 5 days, it doesn't get dirty, but the pump water really slips. I put it in my pot 3 times, but now I don't put it in. I put it in the shallow well water, I use it for 2 days, on the third day …									some say it is to cleanse the blood					mine is 25 litres
Participants	Quita-a	F					it has sand																	the seed is consumed because of blood pressure					mine is 20 litres
Participants	Quita-a	F					sometimes it is not clean								we drink because we have no alternative									I've even eaten the flowers
Participants	Quita-a	F					it is never clean																	I have eaten the seeds, dried and ground and used them as tobacco, because I have chest pain, someone told me
Participants	Quita-a	F					it stays clean, but at the bottom of the bowl it turns red																	They said it is good for asthma, it is good for tension and I have this problem of asthma, and everything that is medicine they tell me to do, I do
Participants	Sidja	F	there is	you can get diarrhoea from water, even vomit from water	severe coughing	if you drink other water it will give you diarrhoea	The water is usually good and we drink it, but this year it rained too much, it rained until the houses fell down.	I do not know because I do not know what contamination is		this causes the child to have diarrhoea, vomiting	I caught the cholera	sometimes it goes for 1 week or 2 weeks, it depends	even if you take 5 thousand xof is not enough for nothing, or 10 you better rest	we can lose and we don't know	we have to filter	I had to put bleach in because the water was not good		you can buy to put, but there is no money to buy	I spend 2 thousand in one week	it's the dirty water	the belly begins to rumble	is disease	lack of fluid in the body	yes	it's a surprise
Participants	Sidja	F	there are diseases you can catch in the water		can make you sick and even cause death	we do not know	when it rains, all you have to do is go to the well and you find dirtness on top	we cannot know if it is contaminated because we have no other water to drink, if there were other conditions we would not drink		cough		sometimes up to 1 month	10 thousand is not enough	we don't know if it's the water or something else	we filter the water and put the bleach in is the only thing we can do	I filter for a long time		if you don't have it you can't put it	I do not count this money	if you eat something that is dirty and it will give you diarrhoea	if it's fermenting, then it starts to rumble and then you go to the toilet and it's not just once, it's several times		makes you lose kilos	yes I do	we have never heard
Participants	Sidja	F	because if that water is not in the right condition and you put it in your body it will not be good for you, it will cause any reaction in your body and you will have any fever		it's true, if you cough a lot you can get a fever and that can lead to your death	I don't know	is not clean			diarrhoea			won't say that even 100 thousand isn't enough	someone may die and we do not know it is because of the water	in Bissau they gave me something to filter the water and put in the pot	I use a cloth to filter, when I cannot filter, I normally put a drop of bleach		some do not like bleach because of the smell that is why they do not use	buy a 500 xof and use it until it runs out or buy the 50 xof one and put it on		because you have diarrhoea and you are getting weak			we use as an additional sauce for food	no, I've heard it when I was in bissau, I've done it there
Participants	Sidja	F				I think it's the water disease				vomiting				I don't think anyone died from the water	it is very difficult now for people to be filtering water			In fact it is very difficult for anyone here to put bleach it in the water, just because of this quarantine (covid-19) that has arrived that people are now putting in, if it was not for this it is difficult to see anyone putting bleach in the water	1 litre is 500 xof					we use in the kitchen	we do not know how you put the moringa if you explain it to us we can also try to do it
Participants	Sidja	F													some do and some don't			it's not expensive, people just don't like it
Participants	Sidja	F																It is difficult for someone to actually buy it and come and use it, because we are already used to drinking like this.																	In this community, the main source of water is from the shallow well. Although they know that they can boil or use bleach, they do not do so.

## Sheet: Coding
Worksheet 2 - Coding verbal turns containing multiple information
Interview Question	Location	Participants´answer	Code	Concept	Themes
(Q1): Are there or are there no diseases that we can get from water	1-Blim Blim	There are diseases that you can get through water, if you drink dirty water or water that is not well and has worms in it.	Knowledge	MI 1	Medical Importance
		use tap water, I think it would help us instead of going to get diseases	Knowledge	MI 1	Medical Importance
			Lack of risk perception	LRP 4	Local Risk perception
		Yes, we can get caught because of dirty water	Knowledge	MI 1	Medical Importance
		Yeah, we can get	Knowledge	MI 1	Medical Importance
		some bacteria can be in the water and you do not know and you are going to drink that water and you get sick, but if you drink good water, you will not get diseases	Knowledge	MI 1	Medical Importance
	2-Blom	there is	Knowledge	MI 1	Medical Importance
		yes, there is	Knowledge	MI 1	Medical Importance
		yes we can	Knowledge	MI 1	Medical Importance
	3-Dorse	These microbes, that's why the agents told us to take care of ourselves, that's why they later built the pumps (tubewell water), so that people use this water to put in their pots to drink and avoid the water from the shallow well.	Knowledge	MI 1	Medical Importance
			Lack of risk perception	LRP 4	Local Risk perception
		because we know there are microbes in the water.	Knowledge	MI 1	Medical Importance
		It is already common knowledge that we must take care of water to avoid diseases	Knowledge	MI 1	Medical Importance
	4-Quinsana	there is, because if you drink the shallow well water and then get sick, they will tell you to leave the shallow well water and use the tubewell water, but I don't know how the tubewell water is better than the shallow well water, I don't know.	Knowledge	MI 1	Medical Importance
			Lack of risk perception	LRP 4	Local Risk perception
		In shallow well water, there are worms, because if you take the water from the shallow well and then don't filter it to put in the basin or pot, you can drink this worm and it will make you sick.	Knowledge	MI 1	Medical Importance
		For drinkngt, go to the tubewell, even if it's far away, go there and get it, even more so for those who are sick, those who are sick can't drink that water, you can't even drink it from the tubewell, but you can drink it from the caramulo (brand of bottled water).	risk perception	LRP 4	Local Risk perception
		nos sabemos que se não beberes uma boa água a tua saude não vai estar bem, so com a boa água é que a tua saude vai estar bem	Knowledge	MI 1	Medical Importance
	5-Quita-a	there is	Knowledge	MI 1	Medical Importance
		there is	Knowledge	MI 1	Medical Importance
		yes	Knowledge	MI 1	Medical Importance
	6-Sidja	there is	Knowledge	MI 1	Medical Importance
		there are diseases you can catch in the water	Knowledge	MI 1	Medical Importance
		because if that water is not in the right condition and you put it in your body it will not be good for you, it will cause any reaction in your body and you will have any fever	Knowledge	MI 1	Medical Importance
(Q2): If yes, which one?		Participants´answer	Code	Concept	Themes
	1-Blim Blim	We may get diarrhoea, stomach pain	Knowledge	MI 1	Medical Importance
			symptoms	MI 2	Medical Importance
	2-Blom	diarrhoea	Knowledge	MI 1	Medical Importance
	3-Dorse	well I don't know, it's you who will tell us	Unknowns	MI 2	Medical Importance
		I don't know either	Unknowns	MI 2	Medical Importance
		we do not know	Unknowns	MI 2	Medical Importance
		diarrheal, vomiting and many diseases in the water	Knowledge
		the name of the disease is like the name of the person, but there are diseases and diseases, but we do not know the names of these diseases, but if we hear disease we have to take care	Unknowns	MI 2	Medical Importance
	4-Quinsana	I do not know	Unknowns	MI 2	Medical Importance
		we do not know anything	Unknowns	MI 2	Medical Importance
		diarrhoea	Knowledge	MI 1	Medical Importance
		stomach pain	symptoms	MI 2	Medical Importance
	5-Quita-a	diarrhoea	Knowledge	MI 1	Medical Importance
	6-Sidja	you can get diarrhoea from water, even vomit from water	Knowledge	MI 1	Medical Importance
			symptoms	MI 2	Medical Importance
(Q3): Those diseases, what can they do to us?		Participants´answer	Code	Concept	Themes
	1-Blim Blim	If you drink dirty water, it can sometimes give you diarrhoea	Knowledge	MI 1	Medical Importance
		If you drink the dirty shallow well water, there are things in it that you can get that you will not notice, and after drinking it, it can cause stomach pain, chest pain, stings, among other things	symptoms	MI 1	Medical Importance
		Sometimes you also get a stomach pain from dirty water and you don't know it	symptoms	MI 2	Medical Importance
		If you drink water that is not good, you may get diarrhoea, and if you drink water and eat something that is not good, you may vomit.	Knowledge	MI 1	Medical Importance
	2-Blom	when you are doing, your stomach gets swollen	Knowledge	MI 2	Medical Importance
		the body becomes light	Knowledge	MI 2	Medical Importance
		as you have diarrhoea, you vomit and your body becomes lighter and you need water	Knowledge	MI 2	Medical Importance
	3-Dorse	because it does many things in the person's body, stomach ache, diarrhoea and other things	Knowledge	MI 2	Medical Importance
	4-Quinsana	we do not know	Unknowns	MI 2	Medical Importance
		sometimes shallow well water can create diarrhoea	Knowledge	MI 2	Medical Importance
	5-Quita-a	it can kill	Unknowns	MI 2	Medical Importance
		if you get diarrhoea and run out of water in your body you could die	Unknowns	MI 2	Medical Importance
	6-Sidja	severe coughing	Unknowns	MI 2	Medical Importance
		can make you sick and even cause death	Unknowns	MI 2	Medical Importance
		it's true, if you cough a lot you can get a fever and that can lead to your death	Unknowns	MI 2	Medical Importance
(Q4): Do you know what water contamination is?		Participants´answer	Code	Concept	Themes
	1-Blim Blim	I do not know	Unknowns	MI 3	Water contamination
		we do not know	Unknowns	MI 3	Water contamination
		contamination is a dirty thing or a thing that has some disease.	Understanding contamination	MI 3	Water contamination
	2-Blom	contamination is a disease. Because if you take any water that is no good, that is dirty, you will get sick.	Understanding contamination	MI 3	Water contamination
			Understanding contamination	MI 3	Water contamination
		is when you are ill and another person comes to assist you and can also become ill	Understanding contamination	MI 3	Water contamination
	3-Dorse	contamination is when I have such diarrheal, vomiting and if a get visits from my colleague, he/she can get sick through my illness	Understanding contamination	MI 3	Water contamination
			Understanding contamination	MI 3	Water contamination
		of water is when I drink from a glass and don't wash it and another person comes to get the same glass and uses it, the bacterial that I left in the glass will pass to another person for having used it.	Understanding contamination	MI 3	Water contamination
			Understanding contamination	MI 3	Water contamination
	4-Quinsana	we do not know	Unknowns	MI 3	Water contamination
		contamination is like when you don't do clean things at home and you have dirt and it can cause diseases in your body	Understanding contamination	MI 3	Water contamination
		In other words, you have to be hygienic, otherwise, you will catch all kinds of diseases, but when you are hygienic you avoid various diseases because you are a clean person and so you avoid various diseases.	Understanding contamination	MI 3	Water contamination
	5-Quita-a	contaminated water, it is dirty water that is contaminated water	Understanding contamination	MI 3	Water contamination
		When we fetch water from the well, we should take a lid to cover the basin, because we cannot see those bugs that are normally in the water	Understanding contamination	MI 3	Water contamination
		The bacteria in the water that we can't see are the ones that give us diarrhoea, that's why you should prepare the water we drink well	Understanding contamination	MI 3	Water contamination
		besides, this water you are saying is contaminated water, I can filter the water but this bacteria did not die	Understanding contamination	MI 3	Water contamination
			Risk perception	LRP 4	Local Risk perception
		contamination is for example, I have this cup, like now my hand is dirty or has any bacteria on it and I take that cup and put it in the water, that is contamination.	Compreensão da contaminação	MI 3	Water contamination
	6-Sidja	if you drink other water it will give you diarrhoea	Unknowns	MI 3	Water contamination
		we do not know	Unknowns	MI 3	Water contamination
		I don't know	Unknowns	MI 3	Water contamination
		I think it's the water disease	Unknowns	MI 3	Water contamination
(Q5): Do you think that Ondame water is clean?		Participants´answer	Code	Concept	Themes
	1-Blim Blim	That's why they say you should use tap water because it's normal water, whereas shallow well water is very dirty, and drinking it can cause you problems	Lack of risk perception	LRP 4	Local Risk perception
		The water is contaminated because we don't have the tubewells, we drink more water from the shallow well, the water from the shallow well is not good	Risk perception	LRP 4	Local Risk perception
		But if we get tubewell water, I don't think we will use the shallow well water	Lack of risk perception	LRP 4	Local Risk perception
		We drink it because there is no other alternative	Risk perception	LRP 4	Local Risk perception
		when you are seeing an open shallow well water without lid, you know right away that it is not clean	Risk perception	LRP 4	Local Risk perception
		Sometimes you have to hit the bucket very hard on top of the water in order to remove some impurities that are on top of the water, but sometimes these impurities stay in the water for a long time.	Risk perception	LRP 4	Local Risk perception
		I have no concern with tubewell water and as we now have it within our reach and we are going to get it, and we rest from boiling	Risk perception	LRP 4	Local Risk perception
		Just the one we ask for at school, from the tubewell is that we know it is clean	Lack of risk perception	LRP 4	Local Risk perception
		There are many people who have stopped drinking the shallow well water because of the information received, some people say it gives them diarrhoea, others say it gives them stomach ache and others talk about chest pain	Risk perception	LRP 5	Local Risk perception
	2-Blom	Ondame's water is clean	Lack of risk perception	LRP 4	Local Risk perception
		we do not know	Unknowns	LRP 4	Local Risk perception
		we do not know	Unknowns	LRP 4	Local Risk perception
		the water from tubewell is better than from the shallow well, yes, because it is clean, while the water from the shallow well is dirty	Lack of risk perception	LRP 4	Local Risk perception
		because the water from the tubewell is in underground, well protected, nothing falls there, but from the shallow well there are many things falling into it, that's why they came to build a tubewell here.	Lack of risk perception	LRP 4	Local Risk perception
		Most of the water from the shallow well has no lid, and the children go there to play.	Risk perception	LRP 4	Local Risk perception
		of our tubewell is not cleaned, sometimes it gets dirty, comes out very turbid	Risk perception	LRP 4	Local Risk perception
		is good water	Lack of risk perception	LRP 4	Local Risk perception
		it doesn't actually taste good, but sometimes it gets quite cloudy	Risk perception	LRP 4	Local Risk perception
		sometimes the water turns very red	Risk perception	LRP 4	Local Risk perception
		is dirty	Risk perception	LRP 4	Local Risk perception
	3-Dorse	We see it and consider it clean, we don't know what's in it.	Unknowns	LRP 4	Local Risk perception
		we put it in the basin and it is clean	Lack of risk perception	LRP 4	Local Risk perception
		From tubewell we consider it clean, because we removed it and saw that it is clean	Lack of risk perception	LRP 4	Local Risk perception
		from the shallow well we have to filter	Risk perception	LRP 4	Local Risk perception
		but I heard that if someone shows you, they say a name that I don't know, if they show you what's in the water you won't accept to drink it	Unknowns	LRP 4	Local Risk perception
		but as nobody has ever shown it to me, I consider it clean, because I've never seen it, what you don't see you eat, what you see is that you don't eat	Unknowns	LRP 4	Local Risk perception
	4-Quinsana	is not good water	Risk perception	LRP 4	Local Risk perception
		it's not good water, because we don't have a tubewell	Lack of risk perception	LRP 4	Local Risk perception
		it's not good water, moreover it's not covered	Risk perception	LRP 4	Local Risk perception
		you cannot say that in this water that we drink that is not good, as since we were born, it has been this water that we have been drinking, as we have not found any other pump (tubewell) here and this is the one, we live with	Unknowns	MI 2	Medical Importance
		even if covers will get dirty	Risk perception	LRP 4	Local Risk perception
		Even covered up, there's a bug	Risk perception	LRP 4	Local Risk perception
	5-Quita-a	even these pumps that you are saying have dirt on the bottom	Risk perception	LRP 4	Local Risk perception
		I think it cleans	Unknowns	LRP 4	Local Risk perception
		We do not have good water here in Biombo.	Risk perception	LRP 4	Local Risk perception
		It is clean for us because we have not seen another. For us it is clean	Lack of risk perception	LRP 4	Local Risk perception
		the water from that pump, some days when it pumps it comes out dirty, you have to sit down and treat it	Risk perception	LRP 4	Local Risk perception
			prevention method	DWP 5	Domestic water purification
		it turns red	Risk perception	LRP 4	Local Risk perception
		it is never clean	Risk perception	LRP 4	Local Risk perception
		it stays clean, but at the bottom of the bowl it turns red	Risk perception	LRP 4	Local Risk perception
	6-Sidja	The water is usually good and we drink it, but this year it rained too much, it rained until the houses fell down.	Lack of risk perception	LRP 4	Local Risk perception
		when it rains, all you have to do is go to the well and you find dirtness on top	Risk perception	LRP 4	Local Risk perception
		is not clean	Risk perception	LRP 4	Local Risk perception
(Q6): In your opinion, is it contaminated or not?		Participants´answer	Code	Concept	Themes
	1-Blim Blim	I have no way of knowing if it is contaminated	Unknowns	LRP 4	Local Risk perception
		Water can be clean and contaminated	Understanding contamination	LRP 4	Local Risk perception
		That's why we're saying that we can't see what's in the water.	Risk perception	LRP 4	Local Risk perception
		When it is taken from the source it seems to be clean.	Unknowns	LRP 4	Local Risk perception
		We can see clean water, but it may have some disease and we don't know it	Risk perception	LRP 4	Local Risk perception
	2 - Blom	The water is red, but that happens when there is a lot of rain, it must be because of this rainwater running on the ground	Unknowns	LRP 4	Local Risk perception
		this year it rained a lot	Unknowns	LRP 4	Local Risk perception
		the water from tubewell is better than from the shallow well, yes, because it is clean, while the water from the shallow well is dirty	Lack of risk perception	LRP 4	Local Risk perception
		because the water from the tubewell is in underground, well protected, nothing falls there, but from the shallow well there are many things falling into it, that's why they came to build a tubewell here.	Lack of risk perception	LRP 4	Local Risk perception
		Most of the water from the shallow well has no lid, and the children go there to play.	Risk perception	LRP 4	Local Risk perception
		of our tubewell is not cleaned, sometimes it gets dirty, comes out very turbid	Risk perception	LRP 4	Local Risk perception
		is good water	Lack of risk perception	LRP 4	Local Risk perception
		it doesn't actually taste good, but sometimes it gets quite cloudy	Risk perception	LRP 4	Local Risk perception
		sometimes the water turns very red	Risk perception	LRP 4	Local Risk perception
		is dirty	Risk perception	LRP 4	Local Risk perception
	4-Quinsana	when it rains that cloudy, red water will go into the well	Cause of contamination	LRP 4	Local Risk perception
	5-Quita-a	we know, this water is contaminated	Risk perception	LRP 4	Local Risk perception
	6-Sidja	I do not know because I do not know what contamination is	Unknowns	LRP 4	Local Risk perception
		we cannot know if it is contaminated because we have no other water to drink, if there were other conditions we would not drink	Unknowns	LRP 4	Local Risk perception
(Q7): What is the cause of the contamination?		Participants´answer	Code	Concept	Themes
	2-Blom	rainwater	Knowledge	LRP 4	Water contamination
	3-Dorse	we understand that it is because of the dirtness	Knowledge	LRP 4	Water contamination
		because of the bugs	Knowledge	LRP 4	Water contamination
		It's dirt that's in the well, but we have no way of doing it, we can leave the house to get the water from the pump, but if you don't have a pump nearby.	Knowledge	LRP 4	Water contamination
		is dirtness	Knowledge	LRP 4	Water contamination
		Sometimes when we take the water from the well there is a red-headed worm there and you know that this is dirt. Also, if you leave the water in the shallow well overnight, the next day you will see a lot of things at the bottom.	Knowledge	LRP 4	Water contamination
		the shallow well is because in this rainy season, there has been a lot of rain and as the well is not concreted, this water mixed with rainwater becomes dirty	Knowledge	LRP 4	Water contamination
	4-Quinsana	Há bicho no poço, tiras a água do poço e vês um bicho vermelho com cabeça preta, se beberes essa água pode ti causar muita doença no corpo	Knowledge	LRP 4	Water contamination
		There is a bug in the well, you take water from the well and see a red bug with a black head, if you drink this water it can cause you a lot of sickness in your body	Knowledge	LRP 4	Water contamination
	5-Quita-a	this bug that contaminated is not dead	Unknowns	LRP 4	Water contamination
(Q8): The diseases we get through water, what damage can it do to us?		Participants´answer	Code	Concept	Themes
	1-Blim Blim	It can happen and you don't know if it's because of the water	Unknowns	MI 1	Medical Importance
		Many people here get stomach ache and we don't know the cause	Unknowns	MI 1	Medical Importance
	4-Quinsana	I don't know	Unknowns	MI 1	Medical Importance
		I don't know	Unknowns	MI 1	Medical Importance
		I don't know, sometimes you get diseases and you don't know	Unknowns	MI 1	Medical Importance
	5-Quita-a	You can die, although we don't know if it's because of the water.	Knowledge	MI 1	Medical Importance
		but if the water is contaminated and you have diarrhoea until you run out of fluid in your body, that is what will happen (death)	Knowledge	MI 2	Medical Importance
	6-Sidja	this causes the child to have diarrhoea, vomiting	Knowledge	MI 2	Medical Importance
		cough	Unknowns	MI 1	Medical Importance
		diarrhoea	Knowledge	MI 2	Medical Importance
		vomiting	Knowledge	MI 2	Medical Importance
(Q9): Which of those diseases has already happened to you?		Participants´answer	Code	Concept	Themes
	1-Blim Blim	I had many stings in my stomach until I stopped drinking the water from the shallow well, now I only drink the water from the pump	Lack of risk perception	LRP 4	Local Risk perception
		but with me for example it never happened, but it happened with my uncle	Knowledge		Local Risk perception
		Sometimes we get sick and we don't know if it's because of the water, but it has happened to us.	Knowledge	MI 1	Medical Importance
	2-Blom	some days it happens, when you drink that water you get diarrhoea	Knowledge	MI 2	Medical Importance
		there's no way of knowing if it's because of the water	Unknowns	MI 1	Medical Importance
		normalmente quando já esta doente e sabemos que o fulano esta doente até o dia que morrer, não sabemos o porque	Unknowns	MI 1	Medical Importance
		normally when someone is already sick and we know that someone is sick until the day they die, we don't know why	Unknowns	MI 1	Medical Importance
	3-Dorse	se alguem apanhar diarreia não se sabe se é por causa da água, porque já nascemos e a diarreia já existia	Knowledge	MI 2	Medical Importance
		Sometimes you are here and then you go to Bissau and drink the water there and you say it's a different water, because you drink the water here and nothing happened, and you go to Bissau to drink another water and you get diarrhoea, that's what we say	Knowledge	MI 1	Medical Importance
	4-Quinsana	I don't know	Unknowns	MI 1	Medical Importance
		that's what I told you, if we work with the pump we would know, but here we work with the water from the shallow well	Lack of risk perception	LRP 4	Local Risk perception
	5-Quita-a	many cases	Knowledge	MI 1	Medical Importance
		many indeed	Knowledge	MI 1	Medical Importance
	6-Sidja	I caught the cholera	Knowledge	MI 2	Medical Importance
(Q10): How many days of work did they lose?		Participants´answer	Code	Concept	Themes
	1-Blim Blim	If the stomach pain doesn't stop, you can't go to work, sometimes people can last more than a week without going to work	Risk perception	LRP 4	Local Risk perception
		Sometimes I can stand still for 1 or 2 days	Risk perception	LRP 4	Local Risk perception
	2-Blom	if it is serious, it could take a week	Risk perception	LRP 4	Local Risk perception
		If it's not serious you can take two days or so.	Risk perception	LRP 4	Local Risk perception
		or one day	Risk perception	LRP 4	Local Risk perception
	5-Quita-a	many days	Risk perception	LRP 4	Local Risk perception
		he can go and stay in hospital and leave him there and you will always visit	Risk perception	LRP 4	Local Risk perception
	6-Sidja	sometimes it goes for 1 week or 2 weeks, it depends	Risk perception	LRP 4	Local Risk perception
		sometimes up to 1 month	Risk perception	LRP 4	Local Risk perception
(Q11): How much did the family spend on the treatment of the sick person?		Participants´answer	Code	Concept	Themes
	1-Blim Blim	is a lot, sometimes we can spend more than 4 thousand, 7 thousand, 5 thousand xof is that you spend	Household spending	AC 14	Associated costs
		I went to the Bôr clinic, did analyses and paid 7 thousand, and then I was prescribed medicine that was bought and cost 18 thousand XOF.	Household spending	AC 14	Associated costs
	2-Blom	you can spend about 5 or 6 thousand xof a day	Household spending	AC 14	Associated costs
		can even reach 8 thousand xof	Household spending	AC 14	Associated costs
		sometimes up to 10,000 xof	Household spending	AC 14	Associated costs
	3-Dorse	You spend a lot of money if it's a serious illness	Household spending	AC 14	Associated costs
		the day before yesterday I took my son and we spent 4500 xof, just yesterday I took him again and spent 100 xof and I was told to do an analysis	Household spending	AC 14	Associated costs
		consultation is 100 xof	Household spending	AC 14	Associated costs
		consultation for adults is 250 xof and for children 150 xof	Household spending	AC 14	Associated costs
	4-Quinsana	I spent a lot of money with my brother in Bissau city, our family even had to sell two cows to pay for his treatment but unfortunately he passed away	Household spending	AC 14	Associated costs
	5-Quita-a	uuhh that I don't know	Unknowns	AC 14	Associated costs
		when you lose the person you don't stay there to do the maths	Unknowns	AC 14	Associated costs
		consultation for an adult is 100 xof and for a child is 500 xof	Household spending	AC 14	Associated costs
		child is 500 xof for adult 100 xof	Household spending	AC 14	Associated costs
		you take it to hospital you'll spend about 5,000 xof or 7,000 xof	Household spending	AC 14	Associated costs
	6-Sidja	even if you take 5 thousand xof is not enough for nothing, or 10 you better rest	Household spending	AC 14	Associated costs
		10 thousand is not enough	Household spending	AC 14	Associated costs
		won't say that even 100 thousand isn't enough	Household spending	AC 14	Associated costs
(Q12): Did you lose someone because of those diseases		Participants´answer	Code	Concept	Themes
	1-Blim Blim	we may have lost family members and we do not know that it is because of the water, except when it was a cholera outbreak, did we know that it was because of the water	Unknowns	MI 1	Medical Importance
			Knowledge	MI 2	Medical Importance
	2-Blom	we don't know that, someone dying and we have no idea of the cause of death	Unknowns	MI 1	Medical Importance
		sometimes the person complains of a stomach ache and we take them to hospital and then they die and we don't know what caused it	Unknowns	MI 1	Medical Importance
	5-Quita-a	yes	Unknowns	MI 1	Medical Importance
		yes we have already lost many	Knowledge	MI 1	Medical Importance
	6-Sidja	we can lose and we don't know	Unknowns	MI 1	Medical Importance
		we don't know if it's the water or something else	Unknowns	MI 1	Medical Importance
		someone may die and we do not know it is because of the water	Unknowns	MI 1	Medical Importance
		I don't think anyone died from the water	Unknowns	MI 1	Medical Importance
(Q13): What is the way you know to avoid getting this disease through water?		Participants´answer	Code	Concept	Themes
	1-Blim Blim	You have to put the bleach in the water.	prevention method	DWP 6	Household water purification
	2-Blom	they say that water from the pump is better than water from the shallow well, even though you may get diarrhoea, they say you should put it in a pot and boil it and then put the child in the serum so that he can drink it	prevention method	DWP 6	Household water purification
		This is how they advise us in the Hospital, they say if you don't have water from the pump, you can use the shallow well and prepare it properly to give to the children and even to the adult to drink.	Knowledge	DWP 6	Household water purification
		wash the basin and water pot thoroughly	Unknowns	DWP 6	Household water purification
		wash and if you have any bleach, put some on because of the bug	prevention method	DWP 6	Household water purification
		wash the pot well and filter the water if it is from the shallow well, the pump water is clean	prevention method	DWP 6	Household water purification
			Lack of risk perception	LRP 4	Local Risk perception
		you see the bleach as they tell us to get rid of all diseases, just put a drop of bleach	prevention method	DWP 6	Household water purification
		we are already used to, we can't do without by	prevention method	DWP 6	Household water purification
		well, I for example, to tell you the truth, if I put it on today, tomorrow and the next morning I don't remember doing it again	barriers	DWP 8	Household water purification
	3-Dorse	but also when you go to the hospital they tell us that if you have a child with diarrhoea you are obliged to look for the water pump to give them, if you don't have the water pump the other (shallow well) one must boil	Lack of risk perception	LRP 4	Local Risk perception
			prevention method	DWP 6	Household water purification
		even though we don't know this disease, but we have heard the name, that's why now when you put the water in the pot, you have to put the bleach in, even the cooking water you should drip and wash your hands very clean	prevention method	DWP 6	Household water purification
		We use lemon drops to do what we want, I don't think there's anyone here who doesn't already know that, and we can also boil	prevention method	DWP 7	Household water purification
			Other method	OPM 12	Household water purification
		we boil	prevention method	DWP 7	Household water purification
	4-Quinsana	we do our hygiene, we plug our well, to keep it clean	prevention method	DWP 6	Household water purification
	5-Quita-a	you have to put the bleach in the water, in 1l of water put 3 drops of bleach and if you don't have bleach you can use lemon or boil it which is much better, this way you know that this water is not contaminated because you boiled it or put the bleach in it	prevention method	DWP 6	Household water purification
			Other method	OPM 12	Household water purification
		is to disinfect with bleach	prevention method	DWP 6	Household water purification
		we boil	prevention method	DWP 6	Household water purification
	6-Sidja	we have to filter	prevention method	DWP 6	Household water purification
		we filter the water and put the bleach in is the only thing we can do	prevention method	DWP 6	Household water purification
		in Bissau they gave me something to filter the water and put in the pot	prevention method	DWP 6	Household water purification
		it is very difficult now for people to be filtering water	barriers	DWP 8	Household water purification
		some do and some don't	barriers	DWP 8	Household water purification
(Q14): What do they do at home to have clean/pure water?		Participants´answer	Code	Concept	Themes
	1-Blim Blim	And in this case we are obliged to be filtering that water, but there are things inside that water that we cannot see	prevention method	DWP 6	Household water purification
		We filter it with a cloth, but we don't know what could be in it.	prevention method	DWP 6	Household water purification
		We put, we all put bleach	prevention method	DWP 6	Household water purification
		During this time of coronavirus we put a few drops	prevention method	DWP 6	Household water purification
		Yes we do, we have powder bleach and we also have liquid in drums.	prevention method	DWP 6	Household water purification
		Sometimes we also boil a little, then filter	prevention method	DWP 6	Household water purification
		In our house we use it, we all boil the water before drinking it	prevention method	DWP 6	Household water purification
		in the past there was no pump, we were always boiling	prevention method	DWP 6	Household water purification
		We wash the pot, take the cloth that is for that purpose, place it in the mouth of the pot and filter the water into the pot	prevention method	DWP 6	Household water purification
	2-Blom	from the shallow well, there is water that is dirty, and if water has disease you don't have the courage not to filter it. You have to filter it until it is clean and put it in the pot	prevention method	DWP 6	Household water purification
		I put it, I have it, I put the bleach in the pot, and my son and my grandson immediately asked, hey how come the water is like this? And I told them, I put some medicine in it, and they questioned, but what medicine?	prevention method	DWP 6	Household water purification
		has to be filtered	prevention method	DWP 6	Household water purification
	3-Dorse	is that in the past before we had a pump, we drew water from the shallow well, but we filtered	prevention method	DWP 6	Household water purification
		you have to take a drop or two of bleach to drink	prevention method	DWP 6	Household water purification
		sometimes I take this water and boil it, let it cool down and put it in the pot to avoid many things	prevention method	DWP 6	Household water purification
		by bleach, or boiling or even lemon drop, or another if you have	prevention method	DWP 6	Household water purification
			Other method	OPM 12	Household water purification
		before we had the tubewell, we used to filter the water, but after there was the tubewell, I just wash the basin/bowl, clay pot, and lid very clean, and remove the water and put it into a clay pot and cover it on top with cloth	prevention method	DWP 6	Household water purification
			Lack of risk perception	LRP 4	Local Risk perception
		yes we treat	prevention method	DWP 6	Household water purification
		the water, you have to treat it, because if you take the water from the shallow well and even from the pump you have to treat it, because you have children, you can be careful with the water from the basin, but children cannot.	prevention method	DWP 6	Household water purification
			Risk perception	LRP 4	Local Risk perception
	4-Quinsana	I do nothing	Unknowns	DWP 6	Household water purification
		we just take it out and filter it and bring it inside to the kitchen	prevention method	DWP 6	Household water purification
		Shallow well water not even to filter sometimes	prevention method	DWP 6	Household water purification
		we clean our shallow wells, take out the water and filter it	prevention method	DWP 6	Household water purification
	5-Quita-a	We filter and have a cloth to put over the pot and filter the water and the worm stays on top of the cloth, that's how we do it.	prevention method	DWP 6	Household water purification
		pump, pump is nothing, if you have a shallow well you should treat it, take the bleach and put it in, 2 to 3 days you take it out and put another one in.	prevention method	DWP 6	Household water purification
		it's this bleach they've come to show us that's helping us	prevention method	DWP 6	Household water purification
		when you put it in the pot, you drip a drop of bleach	prevention method	DWP 6	Household water purification
	6-Sidja	I had to put bleach in because the water was not good	prevention method	DWP 6	Household water purification
		I filter for a long time	prevention method	DWP 6	Household water purification
		I use a cloth to filter, when I cannot filter, I normally put a drop of bleach	prevention method	DWP 6	Household water purification
(Q15): If yes, which one?		Participants´answer	Code	Concept	Themes
	2-Blom	filter through the cloth	prevention method	DWP 6	Household water purification
	5-Quita-a	when there is no lye you have to boil	prevention method	DWP 6	Household water purification
		if you don't have the money at the time to buy bleach, you boil.	prevention method	DWP 6	Household water purification
(Q16): Who does not do anything, why do not you?		Participants´answer	Code	Concept	Themes
	1-Blim Blim	but since we now have water within reach and go there to fetch it, we rest from boiling .	Lack of risk perception	LRP 4	Local Risk perception
		I don't boil it, but I add the bleach	prevention method	DWP 6	Household water purification
	2-Blom	if I remember I'll do it, but if I can't remember I'll drink it like this	Lack of risk perception	LRP 4	Local Risk perception
			barriers	DWP 8
		when i put the water in the pot i will not remember to put the bleach in just because i have a child	Lack of risk perception	LRP 4	Local Risk perception
		I do not do	Lack of risk perception	LRP 4	Local Risk perception
		children do not drink	barriers	DWP 8	Local Risk perception
	3-Dorse	but Ansumane (community health agent) came to tell us that the shallow well water should be dripped with bleach to drink, but I did it up to the middle and now I don't do it anymore	Lack of risk perception	LRP 4	Local Risk perception
		but once we have the pump, no one is filtering water anymore	Lack of risk perception	LRP 4	Local Risk perception
		we withdraw and drink	Lack of risk perception	LRP 4	Local Risk perception
		by slothfulness	Lack of risk perception	LRP 4	Local Risk perception
		but this is due to laziness, there are people who are too lazy to treat the water and drink it that way it is laziness	Lack of risk perception	LRP 4	Local Risk perception
		I understand that it is clean	Lack of risk perception	LRP 4	Local Risk perception
		these things that we are talking about, the truth is to say, the water from the pot, that someone is saying if you go to the shallow well you filter it and put it in the pot, but the water from the basin is not filtered, if you come with it to put it in the house, cover the ones and leave it and go away, but as we now have the pump, if you remove that water you won't put any drop of bleach in it,…	Lack of risk perception	LRP 4	Local Risk perception
		If someone tells you that he gets the water from the well, filters and puts it in the pot and then gets it from the basin and filters and leaves it there, he is cheating you	Lack of risk perception	LRP 4	Local Risk perception
	4-Quinsana	because of tiredness and lack of time, if you leave work tired you will get water and drink it, even if you get it from the shallow well you will drink it.	barriers	DWP 8	Local Risk perception
		Sometimes when you are tired due to field work you don't filter.	barriers	DWP 8	Local Risk perception
		If you take water from the well and put it in the basin, you will drink it, because you are thirsty.	barriers	DWP 8	Local Risk perception
		when you're thirsty you don't think	barriers	DWP 8	Local Risk perception
	6-Sidja	you can buy to put, but there is no money to buy	barriers	DWP 8	Local Risk perception
		if you don't have it you can't put it	barriers	DWP 8	Local Risk perception
		some do not like bleach because of the smell that is why they do not use	barriers	DWP 8	Local Risk perception
		In fact it is very difficult for anyone here to put bleach it in the water, just because of this quarantine (covid-19) that has arrived that people are now putting in, if it was not for this it is difficult to see anyone putting bleach in the water	barriers	DWP 8	Local Risk perception
		it's not expensive, people just don't like it	barriers	DWP 8	Local Risk perception
		It is difficult for someone to actually buy it and come and use it, because we are already used to drinking like this.	barriers	DWP 8	Local Risk perception
(Q17): You who treat water, how much do you spend in terms of money?		Participants´answer	Code	Concept	Themes
	3-Dorse	there are 50 xof and 500 xof drums	Bleach costs	AC 13	Associated costs
		yes, there are 50 and 500 xof.	Bleach costs	AC 13	Associated costs
	5-Quita-a	bleach I buy the 100 xof and come to put drop	Bleach costs	AC 13	Associated costs
		there are 50 xof	Bleach costs	AC 13	Associated costs
	6-Sidja	I spend 2 thousand in one week	Bleach costs	AC 13	Associated costs
		I do not count this money	Bleach costs	AC 13	Associated costs
		buy a 500 xof and use it until it runs out or buy the 50 xof one and put it on	Bleach costs	AC 13	Associated costs
		1 litre is 500 xof	Bleach costs	AC 13	Associated costs
(Q18): What is diarrhoea?		Participants´answer	Code	Concept	Themes
	1-Blim Blim	No. we don't know	Unknowns	MI 2	Medical Importance
		No	Unknowns	MI 2	Medical Importance
		I don't know. We don't know	Unknowns	MI 2	Medical Importance
		Diarrhoea is when you get stomach ache through water. Diarrhoea even when you eat spicy food can give you diarrhoea, if you drink the water it will give you diarrhoea	Knowledge	MI 2	Medical Importance
	3-Dorse	pangabarriga (stomach pains)	Knowledge	MI 1	Medical Importance
	4-Quinsana	you suddenly get diarrhoea without knowing, but we know there are bugs	Knowledge	MI 1	Medical Importance
		diarrhoea, even if it's with water from the pump, if you're going to catch it you're going to catch it anyway.	Knowledge	MI 1	Medical Importance
		diarrhoea is the most dangerous disease	Knowledge	MI 1	Medical Importance
		diarrhoea is no good	Knowledge	MI 1	Medical Importance
	5-Quita-a	is pagabarriga (diarrhoea)	Knowledge	MI 1	Medical Importance
	6-Sidja	it's the dirty water	Knowledge	MI 1	Medical Importance
		if you eat something that is dirty and it will give you diarrhoea	Knowledge	MI 1	Medical Importance
(Q19): How can you identify it?		Participants´answer	Code	Concept	Themes
	1-Blim Blim	There are those that come right away with vomiting.	Knowledge	LRP 3	Local Risk perception
		As you go to the toilet, you vomit too	Knowledge	LRP 3	Local Risk perception
	2-Blom	is when you feel that your body is not right	Unknowns	LRP 3	Local Risk perception
		If you go to the bathroom 2 or 3 times, you will soon start to see your body getting bad.	Knowledge	LRP 3	Local Risk perception
		you get all shaky	Knowledge	LRP 3	Local Risk perception
		you get soft without capacity	Knowledge	LRP 3	Local Risk perception
		I just once	Knowledge	LRP 3	Local Risk perception
		even the children when they get sick and you take them to hospital they tell you that you took too long with the child, don't you know that just that day when he started having diarrhoea is the most important	Knowledge	LRP 3	Local Risk perception
	Dorse	the belly begins to prickle	Knowledge	LRP 3	Local Risk perception
	4-Quinsana	yes, because when you have diarrhoea, you become weak, so it makes you sick	Knowledge	LRP 3	Local Risk perception
		Yes, because you lose a lot of liquid in your body, you don't get sick, but you get weak.	Knowledge	LRP 3	Local Risk perception
	5-Quita-a	we do not know	Unknowns	LRP 3	Local Risk perception
		when you go to the toilet about three times, you know it's a disease	Knowledge		Local Risk perception
	6-Sidja	the belly begins to rumble	Knowledge	LRP 3	Local Risk perception
		if it's fermenting, then it starts to rumble and then you go to the toilet and it's not just once, it's several times	Knowledge	LRP 3	Local Risk perception
		because you have diarrhoea and you are getting weak	Knowledge	LRP 3	Local Risk perception
(Q20): Is it normal or a sign of illness?		Participants´answer	Code	Concept	Themes
	1-Blim Blim	it's a disease. but diarrhoea is a disease	Knowledge	MI 1	Medical Importance
		Diarrhoea is a very big disease	Knowledge	MI 1	Medical Importance
	2-Blom	is a disease	Knowledge	MI 1	Medical Importance
	3-Dorse	is a sign of illness	Knowledge	MI 1	Medical Importance
		because the belly is rumbling hard.	Knowledge	MI 1	Medical Importance
		but it can kill	Knowledge	MI 1	Medical Importance
	4-Quinsana	Because it is a disease	Knowledge	MI 1	Medical Importance
	5-Quita-a	is disease	Knowledge	MI 1	Medical Importance
		is a sign of illness	Knowledge	MI 1	Medical Importance
		we know it is a disease	Knowledge	MI 1	Medical Importance
	6-Sidja	is disease	Knowledge	MI 1	Medical Importance
(Q21): What damage can it do to a person?		Participants´answer	Code	Concept	Themes
	1-Blim Blim	Even if I attack you just once, it already makes you feel bad	Knowledge	MI 1	Medical Importance
		Diarrhoea is a very strong disease that, when it strikes you, lets you down.	Knowledge	MI 1	Medical Importance
		If it attacks you twice your body immediately goes limp and you can't do anything.	Knowledge	MI 1	Medical Importance
	Sidja	lack of fluid in the body	Knowledge	MI 1	Medical Importance
		makes you lose kilos	Knowledge	MI 1	Medical Importance
(Q22): Do you know Moringa (nené badadje) (moringa)?		Participants´answer	Code	Concept	Themes
	Blim Blim	yes , we do	Knowledge	MA 11	Moringa oleifera an HWP new method
		We torture and use as sauce on food	Knowledge	MA 11	Moringa oleifera an HWP new method
		We also use it on grilled fish when we don't have parsley.	Knowledge	MA 11	Moringa oleifera an HWP new method
		yes, and sometimes we also use it as a vegetable in soups	Knowledge	MA 11	Moringa oleifera an HWP new method
	2-Blom	we use for making soup	Knowledge	MA 11	Moringa oleifera an HWP new method
		we use it as a preserve (i.e. additional sauce to put on food)	Knowledge	MA 11	Moringa oleifera an HWP new method
		For toothache, I had tooth problems and used it and until today I haven't had that problem again	Knowledge	MA 11	Moringa oleifera an HWP new method
	3-Dorse	yes	Knowledge	MA 11	Moringa oleifera an HWP new method
		but now we all eat	Knowledge	MA 11	Moringa oleifera an HWP new method
		Moringa is also medicinal, because people use it as a sauce for food and others mix it with palm oil to make siga (typical meal in Guinea-Bissau).	Knowledge	MA 11	Moringa oleifera an HWP new method
		I sit here I have it at home, but we just eat	Knowledge	MA 11	Moringa oleifera an HWP new method
	4-Quinsana	we know it well	Knowledge	MA 11	Moringa oleifera an HWP new method
		we use as living fencing, in the kitchen of chabeu meal, I also use it in the jam and put milk, jam of 4 litres	Knowledge	MA 11	Moringa oleifera an HWP new method
		we use it as a sauce for food	Knowledge	MA 11	Moringa oleifera an HWP new method
		we only know of it as food	Knowledge	MA 11	Moringa oleifera an HWP new method
		we just eat it, as we put Knorr broth and it becomes soupy, that's what makes us want to eat, we don't know that it can prevent diseases	Knowledge	MA 11	Moringa oleifera an HWP new method
	5-Quita-a	yes I do	Knowledge	MA 11	Moringa oleifera an HWP new method
		we know it	Knowledge	MA 11	Moringa oleifera an HWP new method
		we grind it up and use it as an additional sauce for food	Knowledge	MA 11	Moringa oleifera an HWP new method
		we use as condiment in fish	Knowledge	MA 11	Moringa oleifera an HWP new method
		I do it because I have chest pain and was told it is good	Knowledge	MA 11	Moringa oleifera an HWP new method
		some say it is to cleanse the blood	Knowledge	MA 11	Moringa oleifera an HWP new method
		the seed is consumed because of blood pressure	Knowledge	MA 11	Moringa oleifera an HWP new method
		I've even eaten the flowers	Knowledge	MA 11	Moringa oleifera an HWP new method
		I have eaten the seeds, dried and ground and used them as tobacco, because I have chest pain, someone told me	Knowledge	MA 11	Moringa oleifera an HWP new method
		They said it is good for asthma, it is good for tension and I have this problem of asthma, and everything that is medicine they tell me to do, I do	Knowledge	MA 11	Moringa oleifera an HWP new method
	6-Sidja	yes	Knowledge	MA 11	Moringa oleifera an HWP new method
		yes I do	Knowledge	MA 11	Moringa oleifera an HWP new method
		we use as an additional sauce for food	Knowledge	MA 11	Moringa oleifera an HWP new method
		we use in the kitchen	Knowledge	MA 11	Moringa oleifera an HWP new method
(Q23): If I tell you that it can treat water, what would you think (Would it come as a surprise to you /or not)?		Participants´answer	Code	Concept	Themes
	1-Blim Blim	yes, it's a surprise	Unknowns	MA 9	Moringa oleifera an HWP new method
		yes, it is a surprise, as we have never done it and we do not even know about it and we have it here in abundance	Unknowns	MA 9	Moringa oleifera an HWP new method
		We didn't know it could be put in water	Unknowns	MA 9	Moringa oleifera an HWP new method
		but regarding to water we know nothing	Unknowns	MA 9	Moringa oleifera an HWP new method
	2-Blom	yes already	Knowledge	MA 9	Moringa oleifera an HWP new method
		I have never heard	Unknowns	MA 9	Moringa oleifera an HWP new method
		I'm hearing from you now	Unknowns	MA 9	Moringa oleifera an HWP new method
		we do not have this knowledge that it is good for cleaning water	Unknowns	MA 9	Moringa oleifera an HWP new method
		ah we will also start using it	Unknowns	MA 9	Moringa oleifera an HWP new method
	3-Dorse	I have never heard	Unknowns	MA 9	Moringa oleifera an HWP new method
		we have heard that it help with blood pressure and that is why we eat it, because of the tension, but the water problem I have never heard of.	Knowledge	MA 11	Moringa oleifera an HWP new method
			Unknowns	MA 9	Moringa oleifera an HWP new method
		we have never heard	Unknowns	MA 9	Moringa oleifera an HWP new method
		I think it is you who should tell us how to use it in water, because we have seen it but we don't know how to use it.	Unknowns	MA 9	Moringa oleifera an HWP new method
		mas não colocamos na água.	Unknowns	MA 9	Moringa oleifera an HWP new method
	4-Quinsana	we have never heard	Unknowns	MA 9	Moringa oleifera an HWP new method
		we do not know	Unknowns	MA 9	Moringa oleifera an HWP new method
		never heard of	Unknowns	MA 9	Moringa oleifera an HWP new method
		Nobody likes dirt on the body, this thing we saw with the bacteria can lead you to death, but what is clean is what we are looking for, but nobody finds it and that is why many people die.	Unknowns	MA 9	Moringa oleifera an HWP new method
	5-Quita-a	yes it's a surprise	Unknowns	MA 9	Moringa oleifera an HWP new method
		never heard of	Unknowns	MA 9	Moringa oleifera an HWP new method
		estamos agora a ouvir de vocês	Unknowns	MA 9	Moringa oleifera an HWP new method
		we have never heard.	Unknowns	MA 9	Moringa oleifera an HWP new method
		we are now hearing from you	Unknowns	MA 9	Moringa oleifera an HWP new method
	6-Sidja	it's a surprise	Unknowns	MA 9	Moringa oleifera an HWP new method
		we have never heard	Unknowns	MA 9	Moringa oleifera an HWP new method
		no, I've heard it when I was in bissau, I've done it there	Knowledge	MA 9	Moringa oleifera an HWP new method
		we do not know how you put the moringa if you explain it to us we can also try to do it	Unknowns	MA 9	Moringa oleifera an HWP new method
(Q24): How many litres of water do you get for your house?		Participants´answer	Code	Concept	Themes
	1-Blim Blim	We usually don't control it. In my pot I pour a whole bowl	operationalisation	MA 10	Moringa oleifera an HWP new method
	3-Dorse	I'll get it with a 25-litre bowl	operationalisation	MA 10	Moringa oleifera an HWP new method
	4-Quinsana	25 litres	operationalisation	MA 10	Moringa oleifera an HWP new method
		Participants´answer	Code	Concept	Themes
(Q25): What do you take to get the water?	1-Blim Blim	I carry bucket, basin and basin with lid	operationalisation	MA 10	Moringa oleifera an HWP new method
	2-Blom	we go to the well with the basin	operationalisation	MA 10	Moringa oleifera an HWP new method
		we also take the pot itself	operationalisation	MA 10	Moringa oleifera an HWP new method
	3-Dorse	I'll take a bucket	operationalisation	MA 10	Moringa oleifera an HWP new method
		some carry bowls with lids and without lids	operationalisation	MA 10	Moringa oleifera an HWP new method
	4-Quinsana	we put in the basin	operationalisation	MA 10	Moringa oleifera an HWP new method
	5-Quita-a	the basin and pour into the pot it fills up	operationalisation	MA 10	Moringa oleifera an HWP new method
(Q26): How many litres do you take?		Participants´answer	Code	Concept	Themes
	1-Blim Blim	10 or 15 or 20 litres	operationalisation	MA 10	Moringa oleifera an HWP new method
		in my case my bucket is 20 litres and is the same as my pot	operationalisation	MA 10	Moringa oleifera an HWP new method
	Blom	25 litres	operationalisation	MA 10	Moringa oleifera an HWP new method
	Dorse	is a 10 litre bucket	operationalisation	MA 10	Moringa oleifera an HWP new method
	Quinsana	black 7 litre buckets, you need 3 litres to fill it up	operationalisation	MA 10	Moringa oleifera an HWP new method
	Quita-a	if it's these buckets with lids, it's 10 litres	operationalisation	MA 10	Moringa oleifera an HWP new method
(Q27): What is the capacity?		Participants´answer	Code	Concept	Themes
	Blim Blim	in mine a 20 litre bucket does not fill my clay pot, that is left over.	operationalisation	MA 10	Moringa oleifera an HWP new method
		20 litres fills my pot	operationalisation	MA 10	Moringa oleifera an HWP new method
	2-Blom	depends on some take 15 litres	operationalisation	MA 10	Moringa oleifera an HWP new method
		some take 20 litres	operationalisation	MA 10	Moringa oleifera an HWP new method
		mine takes 10 litres	operationalisation	MA 10	Moringa oleifera an HWP new method
	3-Dorse	mine takes 20 litres	operationalisation	MA 10	Moringa oleifera an HWP new method
		yes, because I get a 25-litre bowl and put it in, and what's left comes to 5 litres	operationalisation	MA 10	Moringa oleifera an HWP new method
	4-Quinsana	mine is 30 litres	operationalisation	MA 10	Moringa oleifera an HWP new method
		mine is 15 litres	operationalisation	MA 10	Moringa oleifera an HWP new method
		15 a 30 litres	operationalisation	MA 10	Moringa oleifera an HWP new method
		there are some that go up to 40 litres	operationalisation	MA 10	Moringa oleifera an HWP new method
		mine is 20 litres	operationalisation	MA 10	Moringa oleifera an HWP new method
		some people have very large pots and others have small ones, they are different	operationalisation	MA 10	Moringa oleifera an HWP new method
	5-Quita-a	the pots come in different sizes, some are 10 and others 30 litres	operationalisation	MA 10	Moringa oleifera an HWP new method
		mine is 25 litres	operationalisation	MA 10	Moringa oleifera an HWP new method
		there are also 30-litre	operationalisation	MA 10	Moringa oleifera an HWP new method
		mine is 25 litres	operationalisation	MA 10	Moringa oleifera an HWP new method
		some take 25 litres and others 15 litres	operationalisation	MA 10	Moringa oleifera an HWP new method
		mine is 20 litres	operationalisation	MA 10	Moringa oleifera an HWP new method
(Q28): If I eventually give you the moringa powder (nene badadje) to put in water for 5 minutes before consumption, would you accept to do it or not?		Participants´answer	Code	Concept	Themes
	1-Blim Blim	just tell us, if you explain to us and if it is something to help us, we will do it because it is what we want to get rid of these diseases	Belief in moringa as HWP	MA 9	Moringa oleifera an HWP new method
		we will accept, of course we will, we are sitting here waiting for his explanation	Belief in moringa as HWP	MA 9	Moringa oleifera an HWP new method
		I think everyone here is just waiting for you	Belief in moringa as HWP	MA 9	Moringa oleifera an HWP new method
	2-Blom	yes	Belief in moringa as HWP	MA 9	Moringa oleifera an HWP new method
		yes we are	Belief in moringa as HWP	MA 9	Moringa oleifera an HWP new method
		I think everyone will accept it as if there was no interest, we would not be here	Belief in moringa as HWP	MA 9	Moringa oleifera an HWP new method
	3-Dorse	We will accept, we will accept (generalised response in chorus)	Belief in moringa as HWP	MA 9	Moringa oleifera an HWP new method
		I'll take it, we've seen it will help us	Belief in moringa as HWP	MA 9	Moringa oleifera an HWP new method
		I'll accept it as we've seen that it does	Belief in moringa as HWP	MA 9	Moringa oleifera an HWP new method
		after what we have seen, we cannot refuse	Belief in moringa as HWP	MA 9	Moringa oleifera an HWP new method
		something you have never seen is that you refuse to use now after seeing the bugs we will not refuse to use.	Belief in moringa as HWP	MA 9	Moringa oleifera an HWP new method
	4-Quinsana	We don't know if someone doesn't tell you, you won't know, and as you have already informed us we will follow you and see how it goes	Belief in moringa as HWP	MA 9	Moringa oleifera an HWP new method
	5-Quita-a	we will accept	Belief in moringa as HWP	MA 9	Moringa oleifera an HWP new method
		we'll accept it, because we use it as a sauce	Belief in moringa as HWP	MA 9	Moringa oleifera an HWP new method
		someone will give you something that will help you and you will not accept it	Belief in moringa as HWP	MA 9	Moringa oleifera an HWP new method
		teach us how to do	Belief in moringa as HWP	MA 9	Moringa oleifera an HWP new method
(29): Will you still be able to do it?		Participants´answer	Code	Concept	Themes
	1-Blim Blim	yes, yes we are	Self-efficacy	MA 9	Moringa oleifera an HWP new method
		It depends, if we have all the information we can do it, but if not it will be difficult	Self-efficacy	MA 10	Moringa oleifera an HWP new method
		yes all of us	Self-efficacy	MA 9	Moringa oleifera an HWP new method
	2-Blom	yes all of us	Self-efficacy	MA 9	Moringa oleifera an HWP new method
		yes we will	Self-efficacy	MA 9	Moringa oleifera an HWP new method
		yes we will	Self-efficacy	MA 9	Moringa oleifera an HWP new method
	3-Dorse	yes we will	Self-efficacy	MA 9	Moringa oleifera an HWP new method
		I'm going to do it because we've seen what it does	Self-efficacy	MA 9	Moringa oleifera an HWP new method
	4-Quinsana	I will continue	Self-efficacy	MA 9	Moringa oleifera an HWP new method
		if you bring it and we drink it and we notice that our health is different we will wait for another time when you come back to receive it, because we will take care of our health	Self-efficacy	MA 9	Moringa oleifera an HWP new method
		we can yes	Self-efficacy	MA 9	Moringa oleifera an HWP new method
		we're going to continue, but we have a lot here	Self-efficacy	MA 9	Moringa oleifera an HWP new method
		it's what I was saying, we will continue because we want the good of our health	Self-efficacy	MA 9	Moringa oleifera an HWP new method
		if they give it to us once and we feel it's good, even if they don't bring more we will continue to do it because we have it here	Self-efficacy	MA 9	Moringa oleifera an HWP new method
	5-Quita-a	I will do	Self-efficacy	MA 9	Moringa oleifera an HWP new method
		we will continue to do	Self-efficacy	MA 9	Moringa oleifera an HWP new method
(30): If by chance, you then need to buy the moringa teabag (example of the bleach). Will they accept?		Participants´answer	Code	Concept	Themes
	1-Blim Blim	if it's for sale, we will buy it	available to buy	CRP 17	Moringa oleifera an HWP new method
		if there is any we will buy it, because we also buy the bleach . We buy bleach which is worse and we won't buy moringa	available to buy	CRP 17	Moringa oleifera an HWP new method
	2-Blom	yes we will	available to buy	CRP 17	Moringa oleifera an HWP new method
		we will because you shown us that it can remove the bacterial	available to buy	CRP 17	Moringa oleifera an HWP new method
	3-Dorse	yes we will	available to buy	CRP 17	Moringa oleifera an HWP new method
		yes	available to buy	CRP 17	Moringa oleifera an HWP new method
		yes we will, we will buy	available to buy	CRP 17	Moringa oleifera an HWP new method
		we will buy (in chorus)	available to buy	CRP 17	Moringa oleifera an HWP new method
		I have heard that it is sold in Bissau	available to buy	CRP 17	Moringa oleifera an HWP new method
		if you have a sick person at home you won't buy it?	available to buy	CRP 17	Moringa oleifera an HWP new method
		We will buy it and put in drinking water	available to buy	CRP 17	Moringa oleifera an HWP new method
	5-Quita-a	but they brought some bleach here and saw us offering it, but it's over now we keep buying it.	available to buy	CRP 17	Moringa oleifera an HWP new method
		we still buy	available to buy	CRP 17	Moringa oleifera an HWP new method
(31): If yes, how much are you willing to pay?		Participants´answer	Code	Concept	Themes
	1-Blim Blim	we do not know	Values willing to pay	CRP 18	Moringa oleifera an HWP new method
		You are the ones who will tell us	Values willing to pay	CRP 18	Moringa oleifera an HWP new method
		Depends on how much it will be sold	Values willing to pay	CRP 18	Moringa oleifera an HWP new method
	2-Blom	for 500 xof	Values willing to pay	CRP 18	Moringa oleifera an HWP new method
		we don't know how much they can sell for afterwards	Values willing to pay	CRP 18	Moringa oleifera an HWP new method
		as we never buy we have no idea	Values willing to pay	CRP 18	Moringa oleifera an HWP new method
		you are now talking and we are aware of his importance	Values willing to pay	CRP 18	Moringa oleifera an HWP new method
	5-Quita-a	Bleach to disinfect the water, we buy for 500 xof	Values willing to pay	CRP 18	Moringa oleifera an HWP new method
		But the 50 xof is not for disinfecting water, but as we don't have the conditions that's why people use it	Values willing to pay	CRP 18	Moringa oleifera an HWP new method
(32): If no, why?		Participants´answer	Code	Concept	Themes
	2-Blom	no, moringa is not sold here	No available to pay	CRP 18	Moringa oleifera an HWP new method
	4-Quinsana	we will not buy because we have here	No available to pay	CRP 18	Moringa oleifera an HWP new method
Obs		Obs Gerais	Code	Concept	Themes
	1-Blim Blim	In this interview it was possible to observe that most of the participants belong to an association and work together, that is to say they do everything in common and share things.
		It is not commun to treat the drinking water, they do when they are warned by a community health agent about a disease.
		In general, they think that the water from the shallow well is bad and the water from the pumps is not. The pumps have no treatment.
	2-Blom	In general, they consider that the water from the pump is safe and the water from the shallow well not
		Most of them said that they treat the water with bleach, but as far as we could see, this is not true; they use the bleach when they are warned to do so by the community health agent in the field in case of any disease. It was also possible to see that they do not use the bleach because of its smell.
		It was also possible to see that they do not use the bleach because of its smell.
	3-Dorse	Many claim that it is the lack of an alternative that leads them to drink the bad water.
		This community has a strong presence of the diocesan community of Bissau. There is a health centre where everyone goes and there are also some community health agents who systematically pass on information to the inhabitants.
		They say that they treat the water and put bleach or boil it, but they don't do that, they only do it when there is a warning from the health agent about the danger of a disease (e.g. cholera or covid 19)
		In this community, there is a water borehole made by an association, from where the water is pumped into a reservoir and from there it is distributed to a structure with 4 taps where the residents get their water. This water has no previous treatment and the residents have to pay to have access to this water.
	4-Quinsana	In this community the main source of water is the shallow well, they are not in the habit of treating water for consumption, nor do they use bleach, or boil it. Even though they are aware that they can boil or use the leachate. Periodically they use the leach when there is a case of disease and there is a warning from the community health agents.
	5-Quita-a	In this village, there was one participant who has more knowledge and we understand that this knowledge is because she is married with a nurse.
	6-Sidja	In this community, the main source of water is from the shallow well. Although they know that they can boil or use bleach, they do not do so.

## Sheet: Deductive analyses
Worksheet 3 - Example of the quotations according to each theme
Themes	Concepts	Participant´s key answers
		Concept Knowledge
Medical Importance	Knew that water can transmit diseases	There are diseases that you can get through water, if you drink dirty water or water that is not well and has worms in it (FGD1, Int 1)
		I don't know either (FGD3, Int 2)
		some bacteria can be in the water and you do not know and you are going to drink that water and you get sick, but if you drink good water, you will not get diseases (FGD1, Int 3)
		we do not know (FGD3, Int 4)
		sometimes the person complains of a stomach pain and we take him to hospital and then he die and we don't know what caused it (FGD2, Int 5)
		If you drink the dirty shallow well water, there are things in it that you can get that you will not notice, and after drinking it, it can cause stomach pain, chest pain, stings, among others things (FGD1, Int 6)
		You can die, although we don't know if it's because of the water (FGD5, Int 7)
	Presented a correct example of a water-borne disease	We may get diarrhoea, stomach pain (FGD1, Int 8)
		well I do not know, it is you who will tell us (FGD3, Int 9)
		you can get diarrhoea from water, even vomit from the water (FGD6, Int 10)
		the name of the disease is like the name of the person, but there are diseases and diseases, but we do not know the names of these diseases, but if we hear disease we have to take care (FGD3, Int 11)
		diarrheal, vomiting and many diseases in the water (FGD3, Int 12)
	Mortality/morbidity	we may have lost family members and we do not know that it is because of the water, except when it was a cholera outbreak, did we know that it was because of the water (FGD1, Int 13).
		but if the water is contaminated and you have diarrhoea until you run out of fluid in your body, that is what will happen (death) (FGD5, Int 14)
		Sometimes we get sick and we don't know if it's because of the water, but it has happened to us (FGD1, Int 15).
		diarrhoea is a very big disease (FGD1, Int 16)
Local Risk perception	Safety of Ondame's/own source water	For drinkngt, go to the tubewell, even if it's far away, go there and get it, even more so for those who are sick, those who are sick can't drink that water, you can't even drink it from the tubewell, but you can drink it from the caramulo (brand of bottled water) (FGD4, Int 17)
		you cannot say that in this water that we drink that is not good, as since we were born, it has been this water that we have been drinking, as we have not found any other pump (tubewell) here and this is the one, we live with (FGD4, Int 18)
		In shallow well water, there are worms, because if you take the water from the shallow well and then don't filter it to put in the basin or pot, you can drink this worm and it will make you sick (FGD4, Int 19)
		the water from tubewell is better than from the shallow well, yes, because it is clean, while the water from the shallow well is dirty (FGD2, Int 20)
		I have no concern with tubewell water and as we now have it within our reach and we are going to get it, and we rest from boiling (FGD1, Int 21)
		Most of the water from the shallow well has no lid, and the children go there to play (FGD2, Int 22)
		when you are seeing an open shallow well water without lid, you know right away that it is not clean (FGD1, Int 23)
		but once we have the pump, no one is filtering water anymore (FGD3, Int 24)
		Water can be clean and contaminated (FGD1, 25)
		because the water from the tubewell is in underground, well protected, nothing falls there, but from the shallow well there are many things falling into it, that's why they came to build a tubewell here (FGD2, Int 26)
		it doesn't actually taste good, but sometimes it gets quite cloudy (FGD2, Int 27)
		when it rains that cloudy, red water will go into the well (FGD4, Int 28)
		but I heard that if someone shows you, they say a name that I don't know, if they show you what's in the water you won't accept to drink it (FGD3, Int 29)
		the water, you have to treat it, because if you take the water from the shallow well and even from the pump you have to treat it, because you have children, you can be careful with the water from the basin, but children cannot (FGD3, Int 30)
		of our tubewell is not cleaned, sometimes it gets dirty, comes out very turbid (FGD2, Int 31)
		if it's fermenting, then it starts to rumble and then you go to the toilet and it's not just once, it's several times (FGD6, Int 32)
		As you go to the toilet, you vomit too (FGD1, Int 33)
		I have no way of knowingr (FGD1, Int 34)
Household water purification (HWP)	Acknowledgment of HWP relevance	you have to put the bleach in the water, in 1L of water put 3 drops of bleach and if you don't have bleach you can use lemon or boil it which is much better, this way you know that this water is not contaminated because you boiled it or put the bleach in it (FGD5, Int 35)
		before we had the tubewell, we used to filter the water, but after there was the tubewell, I just wash the basin/bowl, clay pot, and lid very clean, and remove the water and put it into a clay pot and cover it on top with cloth (FGD3, Int 36)
		we withdraw and drink (FGD5, Int 35)
		we filter the water and put the bleach in is the only thing we can do (FGD6, Int 37)
		wash the basin and water pot thoroughly (FGD2, Int 38)
	HWP relevance	During this time of coronavirus we put a few drops (FGD1, Int 39)
		we just take it out and filter it and bring it inside to the kitchen (FGD4, Int 40)
		I use a cloth to filter, when I cannot filter, I normally put a drop of bleach (FGD6, Int 41)
		sometimes I take this water and boil it, let it cool down and put it in the pot to avoid many things (FGD3, Int 42)
		We wash the pot, take the cloth that is for that purpose, place it in the mouth of the pot and filter the water into the pot (FGD1, Int 43)
		In our house we use it, we all boil the water before drinking it (FGD1, Int 44)
		We use lemon drops to do what we want, I don't think there's anyone here who doesn't already know that, and we can also boil (FGD3, Int 45)
		we have to filter (FGD5, Int 46)
		by bleach, or boiling or even lemon drop, or another if you have (FGD3, Int 47)
		we boil (FGD3, Int 48)
	Barriers / beliefs	well, I for example, to tell you the truth, if I put it on today, tomorrow and the next morning I don't remember doing it again (FGD2, Int 49)
		it is very difficult now for people to be filtering water (FGD6, Int 50)
		children do not drink (FGD2, Int 51)
		As we do not have time for that, we are going to irrigation and in a shallow well, we drink (FGD4, Int 52)
		because of tiredness and lack of time, if you leave work tired you will get water and drink it, even if you get it from the shallow well you will drink it (FGD4, Int 53)
		you can buy to put, but there is no money to buy (FGD6, Int 54)
		some do not like bleach because of the smell that is why they do not use (FGD6, Int 55)
		In fact it is very difficult for anyone here to put bleach it in the water, just because of this quarantine (covid-19) that has arrived that people are now putting in, if it was not for this it is difficult to see anyone putting bleach in the water (FGD6, Int 56)
		it's not expensive, people just don't like it (FGD6, Int 57)
		if there was a pump we could avoid all this, you just have to get the water and drink it because it's not necessary to filter, but if you're tired and you arrive at night and you're thirsty, you will get it without filtering (FGD4, Int 58)
Moringa oleifera an HWP new method	Knowledge about moringa	yes, we do (FGD1, Int 59)
		We torture and use as sauce on food (FGD1, Int 60)
		Yes already (FGD2, Int 61)
		yes (FGD3, Int 62)
		We know it well (FGD4, Int 63)
		Yes I do (FGD5, Int 64)
		the seed is consumed because of blood pressure (FGD5, Int 65)
		yes, we dos (FGD5, Int 66)
	(Action-outcomes) / Belief in moringa as HWP	never heard of (FGD5, Int 67)
		no, I've heard it when I was in bissau, I've done it there (FGD6, Int 68)
		we are now hearing from you (FGD5, Int 69)
		today is the first time I'm hearing about (FGD5, Int 70)
		We don't know if someone doesn't tell you, you won't know, and as you have already informed us we will follow you and see how it goes (FGD4, Int 71)
		we do not have this knowledge that it is good for cleaning water (FGD2, Int 72)
		yes, it is a surprise, as we have never done it and we do not even know about it and we have it here in abundance (FGD1, Int 73)
		For toothache, I had tooth problems and used it and until today I haven't had that problem again (FGD2, Int 74)
		we do not have this knowledge that it is good for cleaning water (FGD2, Int 75)
	Availability to try	I think everyone will accept it as if there was no interest, we would not be here (FGD2, Int 76)
		if they give it to us once and we feel it's good, even if they don't bring more we will continue to do it because we have it here (FGD4, Int 77)
		if you bring it and we drink it and we notice that our health is different we will wait for another time when you come back to receive it, because we will take care of our health (FGD4, Int 78)
	(Self-efficacy) Belief in own’s ability to perform	if they give it to us once and we feel it's good, even if they don't bring more we will continue to do it because we have it here (FGD1, Int 79)
		just tell us, if you explain to us and if it is something to help us, we will do it because it is what we want to get rid of these diseases (FGD1, Int 80)
		yes we will because you have shown us that it can remove the bacterial (FGD3, Int 81)
	Barriers/ beliefs	I think it is you who should tell us how to use it in water, because we have seen it but we don't know how to use it (FGD3, Int 82)
		we do not know how you put the moringa if you explain it to us we can also try to do it (FGD6, Int 83)
Water contamination	Understanding Contamination	contaminated water, it is dirty water that is contaminated water (FGD5, Int 84)
		I do not know (FGD6, Int 85)
		contamination is when I have such diarrheal, vomiting and if a get visits from my colleague, he/she can get sick through my illness (FGD2, Int 86)
		I do not know (FGD6, Int 87)
		of water is when I drink from a glass and don't wash it and another person comes to get the same glass and uses it, the bacterial that I left in the glass will pass to another person for having used it (FGD3, Int 88)
		because of the bugs (FGD3, Int 89)
		If you get the water from the pump, you can even use that water for cooking, but if you are far from the pump, you will have to use the water from the shallow well (FGD1, Int 90)
		we had to buy water to drink, because there was no pump, but as we now have one, we make an effort and go there to fetch only water to drink (FGD1, Int 91)
		yes, during the dry season the shallow well is dry and we do not use it and we are forced to go to the pump, only now in the rainy season the well has water (FGD1, Int 92)
		the lack of a pump is what leads us to use the water from the shallow well (FGD1, Int 93)
		We only work with shallow wells, there is no pump to say that we are going to work with pumped water (FGD5, Int 94)
		we drink because we have no alternative (FGD6, Int 95)
		when it rains that cloudy, red water will go into the well (FGD4, Int 96)
Associated costs	You would be available to buy	no, moringa is not sold here (FGD2, Int 97)
		if there is any we will buy it, because we also buy the bleach . We buy bleach which is worse and we won't buy moringa (FGD1, Int 98)
		but they brought some bleach here and saw us offering it, but it's over now we keep buying it (FGD5, Int 99)
		we will because you shown us that it can remove the bacterial (FGD2, Int 100)
	Until what values would you be willing to pay	Depends on how much it will be sold (FGD1, Int 101)
		Bleach to disinfect the water, we buy for 500 xof (FGD5, Int 102)
		But the 50 xof is not for disinfecting water, but as we don't have the conditions that's why people use it (FGD5, Int 103)
